# Supplementary material for: Severe upper airway dysfunction in GNAO1-related disorders
Source: Ital J Pediatr. 2025 Oct 28;51:296. doi: 10.1186/s13052-025-02150-0 (PMC12570824; doi:10.1186/s13052-025-02150-0)
Supplement: Supplementary file 1 — Supplementary Material 1. [file 13052_2025_2150_MOESM1_ESM.xlsx]

## Sheet: Severity Score (2)
Item	Subcategory	Measured value	P1	P2	P3	P3
1. Epilepsy (clinical situation for the past year unless specified)	A. Frequency of seizures	0: <1 seizure per year 1: >1 seizure per year, less than one per month 2: >1 seizure per month, <1 per week 3: >1 seizure per week or daily	1	0	0	0
	B. Intensity and duration of seizures	0: No seizures in the previous year 1: <30 s or without impairment of awareness (low risk of apnea or bronchial aspiration) 2: 30 s to 3 min (risk of apnea or bronchial aspiration) 3: >3 min or rescue medication needed	3	0	0	0
	C. Falls or injuries during seizures	0: No seizures in the previous year 1: No falls or injuries 2: Sleep-disrupting seizures or causing falls or injuries 3: Seizures resulting in apnea or bronchial aspiration	1	0	0	0
	D. Amount of antiseizure medications (ASM)/therapy for epilepsy:	0: No ASM 1: 1 ASM/therapy 2: 2 ASM/therapy 3: >3 ASM/therapies or rescue medication required in the last 3 months or vagal nerve stimulation implanted or epilepsy surgery performed	1	0	0	0
	Total Item 1	Epilepsy (A+B+C+D)/4	1.5	0	0	0
2. Movement disorders (clinical situation for the past year unless specified)	A. Frequency of movement disorders	0: No movement disorders in the previous year 1: Stable or persistent choreoathetosis and dystonia, stereotypies or other movement disorders 2: Rare dyskinetic crisis (≤1 episode per month) 3: Frequent dyskinetic crisis (weekly or daily episodes)	3	3	2	3
	B. Intensity and duration of dyskinetic crisis	0: No dyskinetic crisis in the previous year 1: <1 min 2: 1 to 3 min 3: >3 min or rescue medication or hospitalization required	3	3	3	3
	C. Falls or injuries during dyskinetic crisis or as a result of any movement disorders	0: Absence of both movement disorders or dyskinetic crisis in the previous year 1: No falls or injuries (daily short dyskinetic crisis or persistent movement disorders) 2: Sleep-disrupting dyskinetic crisis or causing falls or injuries (joint dislocations, bites, etc.) or pain 3: Movement disorders resulting in rhabdomyolysis, renal or respiratory failure or other life threating conditions	2	2	2	2
	D. Amount of medications/therapy for movement disorders:	0: No medication needed 1: 1 drug 2: 2 drugs 3: >3 drugs, rescue medication required in the last 3 months or deep brain stimulation implanted	3	3	3	3
	Total item 2	Movement disorder (A+B+C+D)/4	2.75	2.75	2.5	2.75
3. Gross motor development	(this item can be assessed on infants aged >3 months; otherwise, compute 0 points)	0: Can walk alone or rarely need help 1: Can walk with support 2: Can sit without support 3: Had acquired head control 4: Absence of gross motor development (not even head control)	4	3	3	4
4. Language development	(this item can be assessed on infants aged >6 months; otherwise, compute 0 points)	0: Normal or can speak at least two-word phrases 1: Can speak single words or babbling 2: Absence of expressive language	2	2	2	2
5. Feeding		0: Orally fed 1: Fed by a gastrostomy or any other type of enteral feeding tube	1	1	1	1
	Total Score	Item 1+2+3+4+5	11.25	8.75	8.5	9.75
